# Supplementary material for: Molecular Analytical Assessment of Thermally Precipitated α-Lactalbumin after Resolubilization
Source: Foods. 2021 Sep 20;10(9):2231. doi: 10.3390/foods10092231 (PMC8465387; doi:10.3390/foods10092231)
Supplement: Supplementary file 1 [file foods-10-02231-s001.zip]

Archive with 1 entries (1 files):
- foods-1362578-supplementary.pdf
